# Supplementary material for: Cardioprotective Effects of Sodium Glucose Cotransporter 2 Inhibition in Angiotensin II-Dependent Hypertension Are Mediated by the Local Reduction of Sympathetic Activity and Inflammation
Source: Int J Mol Sci. 2023 Jun 27;24(13):10710. doi: 10.3390/ijms241310710 (PMC10341774; doi:10.3390/ijms241310710)
Supplement: Supplementary file 1 [file ijms-24-10710-s001.zip]

Archive with 1 entries (1 files):
- ijms-2443065-supplementary.pdf
